# Supplementary material for: Structural Characterization and Immunomodulatory Activity of an Acidic Polysaccharide from Rhodomyrtus tomentosa (Aiton) Hassk. Fruits
Source: Molecules. 2026 Apr 21;31(8):1365. doi: 10.3390/molecules31081365 (PMC13118346; doi:10.3390/molecules31081365)
Supplement: Supplementary file 1 [file molecules-31-01365-s001.zip]

Archive with 1 entries (1 files):
- molecules-4200701-supplementary.pdf
